# Supplementary material for: HTLV-I Basic Leucine Zipper Factor (sHBZ) Actively Associates with Nucleophosmin (B23) in the Nucleolus
Source: Viruses. 2025 May 19;17(5):727. doi: 10.3390/v17050727 (PMC12115704; doi:10.3390/v17050727)
Supplement: Supplementary file 1 [file viruses-17-00727-s001.zip]

Archive with 1 entries (1 files):
- viruses-3550205-supplementary.pdf
